# Supplementary material for: School Closures on Bullying Experiences of Treatment-Seeking Children and Youth: The Influence of the COVID-19 Pandemic Within Ontario, Canada
Source: Int J Environ Res Public Health. 2024 Dec 15;21(12):1673. doi: 10.3390/ijerph21121673 (PMC11675720; doi:10.3390/ijerph21121673)
Supplement: Supplementary file 1 [file ijerph-21-01673-s001.zip]

Archive with 1 entries (1 files):
- ijerph-3181559-supplementary.pdf
